# Supplementary material for: Challenges and standardization of microRNA profiling in serum and cerebrospinal fluid in dogs suffering from non-infectious inflammatory CNS disease
Source: Acta Vet Scand. 2019 Dec 3;61:57. doi: 10.1186/s13028-019-0492-y (PMC6889416; doi:10.1186/s13028-019-0492-y)
Supplement: Supplementary file 2 — Additional file 2. Raw qPCR data from serum samples 1 and 2 are the two cDNA replicates; NTC, sample without template; No RT, sample done without PAP polymerase. The assay miR-221-3p was out of LOD. [file 13028_2019_492_MOESM2_ESM.xlsx]

## Sheet: Ark1
Samples	Cel-miR-39a	let-7a	let-7c	miR-15b	miR-16	miR-21	miR-23a	miR-24	miR-146a	miR-155	miR-181c	miR-221-3p	Phenotype
Dog#1.1	29.22	29.63	27.74	32.4	32.66	27.42	26.76	33.77	35.09	33.94	38.54	No Ct	affected
Dog#1.2	29.1	29.44	27.42	31.45	31.11	26.97	26.45	32.91	35.34	32.85	38.38	36.55	affected
Dog#2.1	28.82	27.82	26.63	28.53	29.6	24.76	24	31.76	34.02	32	34.72	34.66	affected
Dog#2.2	29.22	28.44	26.52	32.08	29.21	24.99	24.24	32.05	34.67	32.46	35.18	34.67	affected
Dog#3.1	29.25	28.98	27.19	30.84	31.51	26.97	25.7	32.81	35.82	33.65	34.9	35.87	affected
Dog#3.2	29.44	28.95	27.15	30.45	31.14	26.59	25.51	32.59	36.79	33.15	35.04	33.97	affected
Dog#4. 1	29.08	27.85	26.29	31	30.68	26.47	26.14	33.48	35.26	32.59	36.24	No Ct	affected
Dog#4. 2	28.89	28.34	26.61	30.81	29.12	26.73	26.17	32.81	35.65	32.98	36.56	37	affected
Dog#5. 1	28.76	26.01	24.78	26.81	26.59	24.6	22.96	29.92	32.19	30.08	33.05	32.13	affected
Dog#5. 2	28.27	26.93	24.94	27.37	26.51	24.59	23.17	29.94	33.27	30.74	34.1	32.71	affected
Dog#6.1	29.16	28.28	26.71	30.56	31.84	28.49	27.07	34.2	35.86	33.14	37.93	36.33	affected
Dog#6.2	28.93	29.49	26.73	30.59	31.02	28.21	27.48	34.63	37.03	32.81	37.22	36.42	affected
Dog#7.1	29.76	30.54	29.2	31.37	31.81	27.02	25.2	32.18	36.31	35.06	35.82	33.03	affected
Dog#7.2	28.91	29.52	28.25	30.35	29.43	25.88	24.18	31.06	34.42	34.25	36.7	33.28	affected
Dog#8.1	29.26	30.97	28.52	31.79	32.07	26.52	27.73	34.12	36.47	35.05	37.83	37.41	affected
Dog#8.2	28.41	29.82	28.22	32	31.15	25.99	27.37	33.99	34.54	36.48	37.18	36.92	affected
Dog#9. 1	29.2	29.23	26.99	31.28	31.03	26.23	26.89	33.99	34.62	32.93	35.02	38.53	affected
Dog#9. 2	28.37	28.98	27.39	31.41	30.08	26.52	26.97	33.68	34.23	32.83	35.85	37.1	affected
Dog#10. 1	29.09	28.72	26.43	30.67	30.84	27.1	25.77	32.53	33.59	32.62	34.35	34.74	affected
Dog#10. 2	28.91	28.46	26.89	30.96	30.22	27.07	25.74	33.05	34.36	32.54	38.98	35.15	affected
Dog#11.1	29.34	27.81	26.22	28.78	29.35	25	23.8	30.87	35.42	31.23	33.87	33.12	affected
Dog#11.2	29.15	29.09	26.91	29.86	29.12	25.39	24.16	31.33	34.93	33.34	35.01	34.04	affected
Dog#12. 1	30.39	27.38	25.74	29.59	29.21	27.06	25.65	32.62	35.1	33.78	39.15	35.14	control
Dog#12. 2	28.92	26.04	24.67	28.17	26.9	25.5	24.28	31.19	33.4	32.38	35.83	30.75	control
Dog#13.1	28.98	28.26	26.84	29.31	30.23	25.01	23.85	31.16	33.46	32.08	34.83	34.08	control
Dog#13.2	28.99	27.95	27.04	29.22	29.17	24.88	23.8	30.61	32.81	31.82	34.22	33.76	control
Dog#14 .1	28.82	26.3	24.9	27.64	28.46	24.37	22.43	30.3	32.98	30.94	33.8	31.99	control
Dog#14 .2	28.56	26.47	25.3	28.11	28.75	24.61	22.52	30.12	33.38	31.44	34.68	32.09	control
Dog#15. 1	29.32	27.26	26.09	28.35	28.66	25.05	23.08	31.18	34.34	31.76	35.06	33.41	control
Dog#15. 2	28.49	26.99	25.98	28.81	28.03	25.17	23.4	30.49	34.49	32.7	34.76	33.62	control
Dog#16.1	29.04	27.26	26.13	28.81	29.87	25.74	24.38	31.69	35.26	30.45	34.82	34.13	control
Dog#16.2	28.84	27.07	25.88	28.74	28.73	25.06	24.04	31.51	33.78	30.05	33.54	33.88	control
Dog#17.1	29.16	29.13	27.8	31.3	31.97	25.73	26.46	33.79	34.68	33.07	37.22	38.39	affected
Dog#17.2	29.52	31.12	28.49	33.61	34.23	27.69	28.34	34.56	35.79	35.2	No Ct	37.49	affected
Dog#18. 1	29.02	28.15	26.85	29.92	31.19	26.81	26.22	33.11	34.66	32.47	36.89	37.39	affected
Dog#18. 2	29.2	27.84	26.26	29.86	30.65	26.69	26.03	33.35	34.75	32.68	35.62	37.47	affected
Dog#19.1	29.22	26.83	25	27.97	29	24.97	22.51	30.32	34.47	31.14	33.01	32.93	control
Dog#19.2	29.17	26.64	25.17	28.64	29.61	24.82	22.59	30.12	34.75	31.01	34.68	33.27	control
NTC	No Ct	38.31	No Ct	No Ct	No Ct	No Ct	No Ct	No Ct	No Ct	No Ct	No Ct	35.91
No RT	36.9	36.46	No Ct	No Ct	No Ct	No Ct	No Ct	No Ct	No Ct	No Ct	No Ct	35.71
Raw qPCR data from serum samples. .1 and .2 are the two cDNA replicates . NTC, sample without template; No RT, sample done without PAP polymerase. The assay miR-221-3p was out of LOD.
